# Supplementary material for: A latent profile analysis of hemodialysis nurses’ knowledge, attitude, and practice toward medical device alarm fatigue in Henan, China
Source: Front Public Health. 2026 Jun 9;14:1852268. doi: 10.3389/fpubh.2026.1852268 (PMC13287132; doi:10.3389/fpubh.2026.1852268)
Supplement: Supplementary file 1 [file Table_1.xls]

## Sheet: Table1
Variable	Medium-level group (vs. High-level)		Knowledge-deficit group (vs. High-level)		VIF
	OR (95% CI)	P	OR (95% CI)	P
Age (<30 vs. >50)	6.82 (1.68-27.63)	0.007	14.21 (0.69-293.45)	0.089	2.34
Age (31-40 vs. >50)	2.79 (0.78-9.98)	0.112	0.95 (0.05-19.50)	0.972	2.12
Age (41-50 vs. >50)	0.83 (0.24-2.87)	0.769	0.31 (0.01-7.61)	0.472	1.98
Gender (male vs. female)	1.21 (0.68-2.15)	0.521	1.78 (0.89-3.56)	0.102	1.12
Hospital grade (tertiary vs. primary)	0.92 (0.06-13.28)	0.951	0.05 (0.00-0.86)	0.039	2.89
Hospital grade (secondary vs. primary)	0.46 (0.03-6.98)	0.572	0.02 (0.00-0.30)	0.005	2.76
Education (associate vs. master+)	1.89 (0.42-8.56)	0.412	2.34 (0.45-12.23)	0.312	4.21
Education (bachelor vs. master+)	0.78 (0.21-2.89)	0.712	0.92 (0.21-4.02)	0.912	4.05
Title (nurse vs. deputy chief+)	1.98 (0.56-7.02)	0.289	3.21 (0.67-15.34)	0.145	4.89
Title (senior nurse vs. deputy chief+)	0.89 (0.31-2.56)	0.832	1.12 (0.28-4.45)	0.872	4.23
Title (head nurse vs. deputy chief+)	0.67 (0.23-1.98)	0.467	0.45 (0.09-2.23)	0.331	3.98
Experience (1-5 vs. ≥16)	2.58 (1.02-6.52)	0.045	0.79 (0.09-6.89)	0.832	3.12
Experience (6-10 vs. ≥16)	1.58 (0.66-3.78)	0.302	1.82 (0.22-15.02)	0.572	2.98
Experience (11-15 vs. ≥16)	1.38 (0.57-3.34)	0.472	0.68 (0.06-7.89)	0.762	2.67
CRRT shift (yes vs. no)	1.12 (0.71-1.78)	0.621	1.45 (0.78-2.69)	0.242	1.45
Specialist nurse (yes vs. no)	0.89 (0.52-1.52)	0.672	1.23 (0.58-2.61)	0.582	1.38
Alarm training (yes vs. no)	0.35 (0.19-0.65)	0.001	0.25 (0.10-0.66)	0.005	1.28
Adverse event analysis (yes vs. no)	0.92 (0.57-1.49)	0.742	0.28 (0.12-0.66)	0.004	1.31
Resilience (per 1-point increase)	0.79 (0.76-0.82)	<0.001	0.79 (0.76-0.83)	<0.001	1.18

## Sheet: Table 2
Measure	Technical implementation	Purpose
IP address restriction	Survey link accessible only from pre-registered hospital IP ranges	Prevent external access and cross-hospital duplicate submissions
Device fingerprinting	Record browser/OS/screen resolution combination; block re-submission from same fingerprint	Detect multiple submissions from same device
Unique one-time login link	Platform-generated personalized link per nurse; expires after submission	Ensure each nurse can submit only once
Completion status tracking	Database flag for “completed” status; resume function only for incomplete surveys	Prevent re-submission after final completion
Manual cross-checking	Post-hoc review of participant IDs, timestamps, and device fingerprints	Final verification of no duplicates

## Sheet: Table 3
Measure	Construct	Number of items	Response format	Self-report bias risk	Mitigation strategy
KAP questionnaire	Knowledge	9	5-point Likert	Recall bias	Time controls, attention checks
KAP questionnaire	Attitude	9	5-point Likert	Social desirability	Anonymity, “no right/wrong answers”
KAP questionnaire	Practice	15	5-point Likert	Social desirability + recall	Anonymity, reverse-coded items
CD-RISC	Resilience	25	5-point Likert (0-4)	Subjective judgment	Well-validated scale, anonymity
